# Supplementary material for: Integrated Transcriptome Analysis Reveals Plant Hormones Jasmonic Acid and Salicylic Acid Coordinate Growth and Defense Responses upon Fungal Infection in Poplar
Source: Biomolecules. 2019 Jan 2;9(1):12. doi: 10.3390/biom9010012 (PMC6358764; doi:10.3390/biom9010012)
Supplement: Supplementary file 1 [file biomolecules-09-00012-s001.zip]

Archive with 2 entries (2 files):
- Supplemental figures.pdf
- Supplemental_tables_r.xlsx
